# Supplementary material for: Rapid Specific PCR Detection Based on THCAS and CBDAS for the Prediction of Cannabis sativa Chemotypes: Drug, Fiber, and Intermediate
Source: Int J Mol Sci. 2025 May 24;26(11):5077. doi: 10.3390/ijms26115077 (PMC12154019; doi:10.3390/ijms26115077)
Supplement: Supplementary file 1 [file ijms-26-05077-s001.zip]

Archive with 8 entries (8 files):
- Figure S1.pdf
- Figure S2.pdf
- Figure S3.pdf
- Figure S4.pdf
- Figure S5.pdf
- Figure S6.pdf
- Table S1.pdf
- Table S2.xlsx
