# Supplementary material for: Rapid Specific PCR Detection Based on THCAS and CBDAS for the Prediction of Cannabis sativa Chemotypes: Drug, Fiber, and Intermediate
Source: Int J Mol Sci. 2025 May 24;26(11):5077. doi: 10.3390/ijms26115077 (PMC12154019; doi:10.3390/ijms26115077)
Supplement: Supplementary file 1 [file ijms-26-05077-s001.zip › Table S2.xlsx]

## Sheet: Sheet1
Tittle	A Rapid Method for Drug-type, Fiber-type, and Intermediate Cannabis Plant Differentiation using Chemotypes and THCAS and CBDAS DNA Markers
Authors	Patwira Boonjing1,2, Worakorn Wiwatcharakornkul2, Chayapol Tungphatthong1, Wanchai De-Eknamkul2,3, Somchai Keawwangchai4, Tae-Jin Yang5 & Suchada Sukrong1,2*
Affiliation	1Center of Excellence in DNA Barcoding of Thai Medicinal Plants, Chulalongkorn University, Bangkok 10330, Thailand
	2Department of Pharmacognosy and Pharmaceutical Botany, Faculty of Pharmaceutical Sciences, Chulalongkorn University, Bangkok 10330, Thailand
	3Natural Product Biotechnology Research Unit, Chulalongkorn University, Bangkok 10330, Thailand
	4Department of Chemistry, Faculty of Science, Mahasarakham University, Mahasarakham 44150, Thailand
	5Department of Agriculture, Forestry and Bioresources, Plant Genomics & Breeding Institute, College of Agriculture & Life Sciences, Seoul National University, 1 Gwanak-ro, Gwanak-gu, Seoul 08826, Korea
*Corresponding author	Professor Suchada Sukrong, Ph.D.
	Research Unit of DNA Barcoding of Thai Medicinal Plants,
	Department of Pharmacognosy and Pharmaceutical Botany,
	Faculty of Pharmaceutical Sciences, Chulalongkorn University,
	Bangkok 10330, Thailand
	Phone: +6681-819-6742, Fax: +6622-558-227
	Email: suchada.su@chula.ac.th
Table S2: PCR primer pairs using in this study. Pair A to B were used for DNA sequencing of THCAS and CBDAS, respectively. Pair C to D and E to F were used for DNA authentication of THCAS and CBDAS, respectively.
Pair	Purpose	Name	Forward primer (5ʹ→3ʹ)	Reverse primer (5ʹ→3ʹ)	Size (bp)	Reference
A	Sequencing	THCAS_cds	ATGAATTGCTCAGCATTTTCCTT	ATGATGATGCGGTGGAAGA	1635	[48]
B	Sequencing	CBDAS_cds	ATGAAGTGCTCAACATTCTCCTT	TTAATGACGATGCCGTGGAA	1635	[48]
C	DNA authentication	THCASint	TCCTGGGAGAAGCAAGAAGATAAT	GATGCGGTGGAAGAGGTGG	291	In this study
D	DNA authentication	THCASd	TACCCTTACGGTGGTATAATGGAG	GATGCGGTGGAAGAGGTGG	384	In this study
E	DNA authentication	CBDASint	ATGGAGATACATGAGCTTGTCA	CCACCAAGGAAAACTGAAGAGAAG	169	In this study
F	DNA authentication	CBDASf	ATTGATGCACACTTAGTCAACGTTC	CCACCAAGGAAAACTGAAGAGAAG	346	In this study
